# Supplementary material for: Bacillus velezensis Enhances Rice Resistance to Brown Spot by Integrating Antifungal and Growth Promotion Functions
Source: Int J Mol Sci. 2026 Feb 1;27(3):1455. doi: 10.3390/ijms27031455 (PMC12898680; doi:10.3390/ijms27031455)
Supplement: Supplementary file 1 [file ijms-27-01455-s001.zip]

Archive with 1 entries (1 files):
- ijms-4017375-supplementary.pdf
